# Supplementary material for: Evaluation of Fifteen 5,6-Dihydrotetrazolo[1,5-c]quinazolines Against Nakaseomyces glabrata: Integrating In Vitro Studies, Molecular Docking, QSAR, and In Silico Toxicity Assessments
Source: J Fungi (Basel). 2024 Nov 25;10(12):816. doi: 10.3390/jof10120816 (PMC11728297; doi:10.3390/jof10120816)
Supplement: Supplementary file 1 [file jof-10-00816-s001.zip]

Archive with 1 entries (1 files):
- jof-3302148-supplementary.pdf
